# Supplementary material for: Exploiting pyocyanin to treat mitochondrial disease due to respiratory complex III dysfunction
Source: Nat Commun. 2021 Apr 8;12:2103. doi: 10.1038/s41467-021-22062-x (PMC8032734; doi:10.1038/s41467-021-22062-x)
Supplement: Supplementary file 7 — Source Data [file 41467_2021_22062_MOESM7_ESM.zip]

Archive with 2 entries (2 files):
- SourcedataMainfugures.xlsx
- Sourcedatasupplementaryfigures.xlsx
