# Supplementary material for: Exploiting pyocyanin to treat mitochondrial disease due to respiratory complex III dysfunction
Source: Nat Commun. 2021 Apr 8;12:2103. doi: 10.1038/s41467-021-22062-x (PMC8032734; doi:10.1038/s41467-021-22062-x)
Supplement: Supplementary file 7 — Source Data [file 41467_2021_22062_MOESM7_ESM.zip › SourcedataMainfugures.xlsx]

## Sheet: 1A
		MEF TTC19 +/-									MEF TTC19 -/-
	Untreated	100	100	100	100	100	100	100	100	100	100	100	100	100	100	100	100	100	100	100
	Staurosporine	25.1902	44.4106	27.8503	25.4589	39.6482	49.0282		76.2121	71.7315	14.424	16.667	55.5033	51.4414	68.7338	43.054	47.5011			62.8381
	0,8 µM	125.274	128.512	102.395	60.201	93.3791	99.8985	118.747	103.877	94.1081	87.8207	90.9751	123.714	105.157	91.3804	102.718	109.031	128.403	109.503	83.3978
	1,5 µM	109.117	120.736	106.768	58.4469	132.262	124.805	112.651	101.696	96.77	106.083	98.1326	101.148	110.296	115.198	98.5771	116.2	115.506	112.784	87.4764
	3,1 µM	117.324	123.588		59.2621	118.557	114.275	119.207	90.8137	92.8596	93.8799	102.288	124.64	85.4698	94.2045	107.702	110.138	109.857	111.044	75.4145
	6,2 µM		97.897	100	58.8513	100	33.7383	81.8393	22.4817	10.9592	55.8987	63.6591			40.8109	60.2183	21.4914	51.6597	59.9949	20.8808
	12,5 µM	32.2524	43.32	19.6443	27.0678	36.2325	5.01884	16.5101	6.02243	3.2422	12.9783	11.753	36.2088	1.3087	11.7042	11.0285	17.7409	7.96374	6.41247	3.13751
	25 µM	27.0011	17.5977	5.88258	11.9901	27.0368	2.09858	4.33107	3.16506	2.62039	15.2956	2.17271	19.0744	0.518333	8.80102	14.3535	3.75048	4.74895	4.60096	1.33679
	50 µM	14.3979	11.426	0	0	12.2971	2.17582	-0.77096	2.12591	1.08603	11.2819	0.112839	7.08259	0	10.5526	11.3281	2.161	2.42678	0	0

## Sheet: 1B
		Control	PYO 0.8 µM	Control	PYO 1.5 µM
		1	1.13066	1	1.14559
		1	1.15365	1	1.07064
		1	1.1524	1	1.18596
		1	1.16324	1	1.10684
		1	1.07981	1	1.13505

## Sheet: 1C
			MEF TTC19 +/-								MEF TTC19 -/-
		Time (min)	Untreated			PYO 1.5 µM				Time (min)	Untreated			PYO 1.5 µM
		0	96.8883	102.987	101.316	93.9855	108.51	98.5562		0	90.7916	103.98	99.7962	99.4407	106.704	99.8976
		6	99.4597	97.5402	104.295	93.421	105.834	100.303		6	96.9852	100.878	103.358	113.165	103.794	98.4441
		12	100	100	102.54	100	100	100		12	100	100	100	100	100	102.38
		18	97.2513	99.8347	95.9757	109.138	116.445	103.788		18	101.363	105.578	94.7372	102.514	109.436	96.8429
		25	96.1695	99.5567	98.7139	112.897	113.026	105.803		25	98.967	101.214	95.5425	109.825	106.355	105.334
		31	97.5376	97.8817	96.4924	112.882	111.384	102.645		31	97.3687	100.816	95.1147	107.29	108.777	100.032
		37	97.3498	97.412	97.1876	111.488	112.869	104.588		37	96.5252	96.4329	93.4983	103.019	111.456	105.196
		43	98.1357	99.3223	96.205	114.915	108.281	102.625		43	96.9799	97.7581	93.4993	106.582	108.914	107.22
		49	99.2054	96.525	97.9568	114.365	116.044	101.278		49	96.9068	98.5197	93.7169	100.51	116.094	103.323
		55	97.8542	96.878	97.9412	116.1	115.683	104.282		55	94.477	96.5861	94.5892	97.0451	113.34	108.804
		61	98.5442	97.8875	97.994	112.522	115.384	104.432		61	96.6986	92.5142	92.2022	105.466	113.134	111.826
		67	97.9399	96.9232	99.951	116.316	111.287	109.396		67	95.5851	98.1235	92.0758	99.8801	111.401	107.758
		73	28.4573	30.089	27.7207	48.67	56.0855	45.8468		73	34.155	29.3772	31.2915	38.2796	46.9393	41.6014
		79	30.8748	31.7737	31.5539	52.0454	55.8938	51.6197		79	34.861	30.366	32.1734	47.5108	45.9603	51.6733
		86	33.7928	32.2634	34.5865	62.7215	59.271	57.2142		86	37.0891	31.1233	35.5772	57.8345	49.1783	55.3679
		92	175.103	152.973	161.852	159.136	177.152	148.499		92	156.459	115.561	150.023	143.835	163.399	151.686
		98	163.743	144.509	148.906	169.304	182.515	150.749		98	138.025	103.104	141.154	148.505	153.86	143.151
		104	160.708	143.275	150.747	173.14	187.885	149.516		104	125.823	102.635	132.63	150.868	155.541	139.498
		110	16.3677	17.8309	16.3378	53.3725	49.4566	31.491		110	20.5505	20.543	15.7647	55.6585	36.5681	31.8593
		116	13.3513	17.7961	14.6435	47.5631	49.8088	34.302		116	18.6067	15.0276	15.2793	64.0183	36.3445	36.2154
		122	14.5238	17.7703	15.8554	46.9659	47.8536	36.95		122	16.1356	16.696	16.6321	50.8131	31.2595	39.2959

## Sheet: 1D
		TTC19+/-		TTC19-/-
		Untreated	PYO	Untreated	PYO
		98	116.316	84.4196	99.8801
		97.9438	111.287	96.5455	111.401
		103.909	109.396	95.2622	107.758

## Sheet: 1E
						Uncropped western blot
		Quantification				Loading
		TTC19+/-	TTC19-/-			TTC19+/-	TTC19+/-	TTC19-/-	TTC19-/-
		100	91.7754
		100	66.343			UQCRC2				Vinculin
		100	74.9821
		100	96.3452
		100	49.3584

## Sheet: 1F
		TTC19+/-		TTC19-/-
		Unterated	PYO	Unterated	PYO
		93.9024		85.2029	92.8986
		112.195	97.2177	87.9514	98.9453
		93.9024			97.2773
		100	105.728	89.734	97.9059
				92.0913
		103.834	103.829	78.9715	88.6054
		97.3057		57.7099
		98.8601		75.2332

## Sheet: 1G
			Time (min)	MEF TTC19 +/-								MEF TTC19 -/-
			0	378.339	460.886	624.059	295.495	429.647	389.169	420.557	450.799	242.461	341.236	513.418	204.882	262.748	342.178	416.446	229.411
			6	396.739	470.692	634.828	288.559	429.916	428.116	424.65	453.694	215.922	349.808	521.421	232.766	268.881	357.529	416.653	248.825
			12	394.789	469.286	647.674	292.465	440.661	418.488	402.604	457.882	226.548	364.592	525.471	211.118	268.689	352.728	406.744	249.555
			18	364.752	467.085	642.651	318.036	417.634	414.562	382.108	384.344	200.5	347.799	509.176	244.137	258.467	321.774	394.904	194.553
			25	361.37	465.584	623.095	312.169	416.564	422.187	394.727	396.729	190.39	342.412	499.529	240.84	249.559	323.324	389.161	217.182
			31	365.876	465.566	637.425	315.774	408.744	413.521	377.643	396.548	197.984	329.618	488.974	244.787	242.603	313.082	375.564	223.645
			37	355.435	476.762	630.913	309.393	405.851	410.973	382.475	403.519	194.443	331.623	496.367	244.942	236.798	302.852	378.841	221.486
			43	352.505	467.726	646.364	312.761	413.761	407.841	370.688	407.883	181.602	325.921	502.899	244.977	241.979	297.46	372.894	222.016
			49	334.777	488.145	644.211	317.707	393.083	399.773	403.435	403.949	186.686	326.626	500.831	240.293	249.524	305.685	382.152	220.798
			55	327.027	482.593	632.629	305.271	391.59	401.036	396.618	406.728	168.151	321.581	486.889	232.234	238.597	289.24	377.808	217.524
			61	317.613	474.786	656.459	318.394	389.406	408.875	388.148	413.221	170.013	325.832	507.22	239.55	228.228	306.975	369.81	216.677
			67	307.573	474.299	651.926	308.679	388.759	412.044	394.613	426.293	162.531	323.692	489.394	240.45	233.433	300.538	382.742	215.862
			73	103.061	147.853	161.27	96.3082	113.973	87.0989	128.709	120.363	73.4192	103.61	150.68	109.398	81.0021	85.9038	123.282	81.4386
			79	102.479	167.724	180.47	118.127	122.933	121.453	125.361	138.964	83.0422	90.2056	160.007	111.837	84.843	96.0786	119.183	83.3976
			86	113.611	182.337	190.556	130.705	113.81	122.186	135.882	165.273	79.6155	113.866	164.887	109.621	77.5043	100.725	127.699	99.6385
			92	546.923	781.835	1231.36	440.154	716.875	751.011	644.01	598.408	308.792	563.224	885.979	303.175	299.112	554.452	591.763	328.726
			98	519.159	746.233	1123.95	402.276	663.72	684.392	585.123	565.717	284.693	489.425	807.314	264.773	258.43	512.416	567.328	316.345
			104	496.011	731.681	1110.73	412.617	649.52	669.935	623.126	566.171	272.5	433.812	733.639	254.274	238.317	493.389	559.042	273.245
			110	61.1849	91.659	82.1907	76.0216	68.2403	70.6772	69.1358	56.9255	45.2648	46.6378	81.9104	75.8225	50.8383	55.187	44.8094	35.335
			116	39.8159	71.208	83.9129	72.4423	67.177	58.8642	59.9954	57.8148	43.3356	45.1998	84.7124	64.2322	52.1144	61.5873	49.7331	29.6892
			122	68.7206	74.6248	63.3824	68.3442	74.4248	65.0167	58.8234	65.9299	32.3083	29.7554	78.5268	55.2226	43.41	62.6599	36.5197	45.2635

## Sheet: 1H
			MEF TTC19 +/-
		Time (min)	Untreated				PYO
		0	102	99	101	100.667	102	96	101	100
		6	106	102	94	100.667	104	103	97	102
		12	100	100	100	100	100	100	100	100
		18	17	12	15	14.6667	19	11	13	14
		25	18	15	15	16	19	14	16	17
		31	12	15	16	14.3333	10	15	16	13
		37	13	14	12	13	17	14	15	11
		43	10	14	11	11.6667	7	14	13	10
		49	14	13	10	12.3333	6	15	6	9
		55	13	13	11	12.3333	55	47	36	40
		61	9	13	11	11	46	41	37	36
		67	9	13	9	10.3333	40	42	31	31
		73	6	12	8	8.66667	59	47	43	42
		79	7	13	11	10.3333	52	45	45	43
		86	11	13	5	9.66667	61	46	38	41
		92	9	12	14	11.6667	28	28	28	29
		98	10	12	11	11	32	31	30	32
		104	8	15	9	10.6667	33	37	29	30

## Sheet: 1I
		WT	KO
		12.27	10.36
			11.41
		12.48	10.8
		13.48	13.41
			7.2
			9.1
		12.72	10.14
		13.28	16.31
			14.04
		18	12.04
		15.69	15.26
			6.6

## Sheet: 1J
			TTC19 wt				TTC19 -/-
			Basal Respiration	PYO	Anti	NaN3	Basal Respiration	PYO	Anti	NaN3
			12.72	18.39	11.36	5.51	7.2	14.76	8.37	5.21
			13.28	19.39	11.99	6.29	10.14	14.62	7.51	3.44
			13.48	24.39	14.92	5.98	16.31	21.9	14.52	4.93
			15.69	23.55	16.12	6.16	14.04	19.75	14.48	5.66
							12.04	16.12	8.67	4.38
							15.26	20.16	8.34	5.04
							6.6	9.83	5.22	2.62

[truncated: 46 more sheets: 1K, 1L, 2A, 2B, 2C, 2D, 2E, 2F, 2H, 2I, 3A, 3B, 3C, 3D, 3E, 3F, 3G, 3H, 4A, 4B …]
