# Supplementary material for: Exploiting pyocyanin to treat mitochondrial disease due to respiratory complex III dysfunction
Source: Nat Commun. 2021 Apr 8;12:2103. doi: 10.1038/s41467-021-22062-x (PMC8032734; doi:10.1038/s41467-021-22062-x)
Supplement: Supplementary file 7 — Source Data [file 41467_2021_22062_MOESM7_ESM.zip › Sourcedatasupplementaryfigures.xlsx]

## Sheet: S1A
		Time (min)	Time (sec)										Time (min)	Time (sec)
		0.75	45	0.3318	0.3283	0.3308	0.3296						0.75	45	0.3311	0.3305	0.3323	0.3331
		1.5	90	0.3319	0.3285	0.3312	0.3295						1.5	90	0.3307	0.3307	0.3325	0.3333
		2.25	135	0.332	0.3286	0.3312	0.3293						2.25	135	0.3309	0.3307	0.3326	0.3333
		3	180	0.3321	0.3287	0.3322	0.3294						3	180	0.3307	0.3309	0.3326	0.3333
		3.75	225	0.332	0.3288	0.3312	0.3293						3.75	225	0.3308	0.3308	0.3326	0.3335
		4.5	270	0.3329	0.3287	0.3312	0.3295						4.5	270	0.3308	0.3309	0.3327	0.3336
		5.25	315	0.3414	0.3384	0.3397	0.3399						5.25	315	0.3394	0.3399	0.3412	0.3416
		6	360	0.3424	0.3391	0.3404	0.3407						6	360	0.3397	0.3403	0.3411	0.3421
		6.75	405	0.3426	0.3394	0.3405	0.3408						6.75	405	0.3405	0.3398	0.3414	0.3416
		7.5	450	0.3432	0.3394	0.3414	0.3409						7.5	450	0.3397	0.3412	0.3412	0.341
		8.25	495	0.3431	0.3397	0.3409	0.341						8.25	495	0.3394	0.3396	0.3411	0.3411
		9	540	0.3433	0.3399	0.3413	0.3413						9	540	0.34	0.3405	0.341	0.3407
		9.75	585	0.3545	0.3502	0.3526	0.3509						9.75	585	0.3454	0.3511	0.3472	0.3541
		10.5	630	0.3554	0.3507	0.3528	0.3515						10.5	630	0.3462	0.3521	0.3478	0.3548
		11.25	675	0.3568	0.3512	0.3539	0.3518						11.25	675	0.3466	0.353	0.3482	0.355
		12	720	0.3562	0.3516	0.3538	0.352						12	720	0.347	0.3544	0.3488	0.3554
		12.75	765	0.3569	0.352	0.3543	0.3525						12.75	765	0.3476	0.3543	0.3492	0.3559
		13.5	810	0.3585	0.3528	0.355	0.353						13.5	810	0.3481	0.3545	0.3498	0.3565
		14.25	855	0.3583	0.3531	0.3552	0.3531						14.25	855	0.3486	0.3546	0.3503	0.3571
		15	900	0.3588	0.3535	0.3556	0.354						15	900	0.3492	0.355	0.3507	0.3574
		15.75	945	0.3592	0.3539	0.3563	0.354						15.75	945	0.3497	0.3556	0.3512	0.3578
		16.5	990	0.3599	0.3543	0.3567	0.3546						16.5	990	0.3503	0.3563	0.3518	0.3584
		17.25	1035	0.3597	0.3548	0.3573	0.3552						17.25	1035	0.3508	0.3568	0.3522	0.3589
		18	1080	0.3602	0.3553	0.3578	0.3559						18	1080	0.3512	0.3573	0.3528	0.3594
		18.75	1125	0.3615	0.3558	0.3587	0.3566						18.75	1125	0.3519	0.3577	0.3533	0.3599
		19.5	1170	0.362	0.3563	0.3591	0.3573						19.5	1170	0.3525	0.3582	0.3538	0.3604
		20.25	1215	0.3629	0.3569	0.3593	0.3578						20.25	1215	0.3531	0.3597	0.3545	0.3609
		21	1260	0.3638	0.3575	0.3599	0.3581						21	1260	0.3535	0.3594	0.3551	0.3614
		21.75	1305	0.3636	0.358	0.3604	0.3587						21.75	1305	0.354	0.36	0.3557	0.362
		22.5	1350	0.364	0.3585	0.3611	0.3591						22.5	1350	0.3546	0.3606	0.3562	0.3626
		23.25	1395	0.3649	0.3589	0.3613	0.3596						23.25	1395	0.3549	0.3611	0.3568	0.3631
		24	1440	0.3653	0.3597	0.3619	0.3602						24	1440	0.3554	0.3616	0.3573	0.3636
		24.75	1485	0.3656	0.3602	0.3623	0.3605						24.75	1485	0.3559	0.3621	0.3578	0.3642
		25.5	1530	0.3663	0.3608	0.3628	0.361						25.5	1530	0.3565	0.3627	0.3585	0.3649
		26.25	1575	0.3671	0.3614	0.3634	0.3616						26.25	1575	0.3573	0.3632	0.359	0.3655
		27	1620	0.3682	0.3619	0.3641	0.3626						27	1620	0.3578	0.3638	0.3596	0.3661
		27.75	1665	0.3688	0.3625	0.3646	0.3633						27.75	1665	0.3585	0.3646	0.3602	0.3667
		28.5	1710	0.3687	0.3631	0.3649	0.3639						28.5	1710	0.3589	0.365	0.3608	0.3673
		29.25	1755	0.3696	0.3642	0.3656	0.3642						29.25	1755	0.3602	0.3656	0.3612	0.3679
		30	1800	0.37	0.3641	0.366	0.3647						30	1800	0.36	0.366	0.3618	0.3683
		30.75	1845	0.3705	0.365	0.3665	0.3652						30.75	1845	0.3606	0.3664	0.3623	0.3689
		31.5	1890	0.3707	0.3657	0.3666	0.3657						31.5	1890	0.3609	0.367	0.3628	0.3695
		32.25	1935	0.3706	0.3661	0.3672	0.3663						32.25	1935	0.3615	0.3674	0.3633	0.3698
		33	1980	0.3708	0.3665	0.3675	0.3667						33	1980	0.3618	0.3677	0.3637	0.3703
		33.75	2025	0.3715	0.3669	0.3681	0.3672						33.75	2025	0.362	0.3681	0.3641	0.3706
		34.5	2070	0.3721	0.3672	0.3689	0.3675						34.5	2070	0.3624	0.3685	0.3645	0.3712
		35.25	2115	0.3729	0.3674	0.3694	0.368						35.25	2115	0.3633	0.3688	0.3647	0.3715
		36	2160	0.3735	0.3677	0.3693	0.3684						36	2160	0.3632	0.3693	0.365	0.3718
		36.75	2205	0.3738	0.368	0.37	0.3689						36.75	2205	0.3636	0.3696	0.3655	0.3723

## Sheet: S1B
		NO mitochondria		MEF TTC19+/- mitochondria
		NADH	NADH + PYO	NADH	NADH + Anti	NADH + Anti + PYO
		100	279.71	103.505	62.7629	87.3402
		100	298.551	96.4948	59.0515	94.6804
		100	286.957	100.447	12.4161	113.758
				99.5526		110.291
				100	26.4706

## Sheet: S1C
		Time (min)	Untreated				PYO
		0	105	119	118		106	123	110
		6	106	112	115		91	109	104
		12	100	100	100		100	100	100
		18	99	102	96		111	111	107
		25	133	93	93		130	106	91
		31	101	93	92		115	102	92
		37	114	90	96		131	97	95
		43	131	98	98		123	103	99
		49	132	103	95		123	110	94
		55	277	186	219		249	185	178
		61	256	173	196		256	181	174
		67	248	161	194		231	169	174

## Sheet: S1D
			MEF TTC19 +/-						MEF TTC19 -/-
		Oligomycin	4.86531	5.44624	1.02296	5.83316	1.39612		5.18189	3.08258	1.78034	0.557089	1.12643	2.50753
		Untreated	100	100	100	100	100		100	100	100	100	100	100
	PYO	0.2	378.371	219.56	324.612	377.317	173.154		251.754	196.81	141.459	251.209
		0.8	384.82	165.846	281.925	244.822	131.034		254.721	214.281	120.75	164.797	120.735
		1.5	374.524	179.367	382.691	208.856	118.267		348.363	201.229		207.968	134.757	132.279
		3.1	226.689	128.85	179.132	161.911	114.739		173.764	119.918		125.714
		6.2	138.361	126.341	166.601	98.7674	102.936		215.006	81.7591	72.8364	126.918

## Sheet: S2C
		Uncropped western blot
		DER				CTRL
	Vinculin

## Sheet: S2D
		Time (min)	Untreated															Pyo															FCCP															Rot
		0	100	100	100	100	100	100	100	100	100	100	100	100	100	100	100	100	100	100	100	100	100	100	100	100	100						100	100	100	100	100	100	100	100	100	100						100	100
		20	84.3596	66.9335	82.3622	59.1387	69.5719	88.1633	51.9284	77.4854	64.9407	65.1192	108.902	62.668	72.2869	70.9521	76.1783	96.3895	98.0817	98.9426	83.1002	99.1018	84.4828	82.244	120.763	81.3275	79.5374						5.32741	11.6927	30.492	40.1475	5.52764	25	23.4753	39.4958	11.8622	15.7341						52.1092	52.5755
		40	77.5862	41.233	32.2047	39.4958	51.3762	58.1633	27.4105	53.5088	53.5059	55.458	78.1503	42.8571	55.8553	61.0005	62.1656	96.0613	81.2344	52.568	75.5245	99.8503	68.1698	77.0152	97.0992	73.139	73.6655						3.10766	4.62271	0	32.9821	10.0503	26.0309	10.2417	17.8992	4.90391	5.65097						48.6352	52.0426
		60		28.0224	41.6535		46.6361	58.5714		47.6608	41.7476	39.8996	57.7457	29.6665	43.7155	49.5966	53.5032	98.14	67.3895	77.9456	64.2191	81.8862	57.8249	75.3813	77.9389	63.3995	68.446						2.21976	0.135962	18.018	17.5975	4.0201	5.15464	12.8884	6.05042	3.90987	1.93906						23.3251	34.4583
[truncated: 10 more columns]

## Sheet: S2F
		Uncropped western blot
	Vinculin -->
												Other proteins					Other proteins
						Other proteins
												ND2	-->				MTCO1	-->									Vinculin -->
																						SDHB -->
												Other proteins					Other proteins
						UQCRC2	-->
						Other proteins
		Untreated					PYO
	ND2	100	100	100			117.704	120.866	112.588
	SDHB	100	100	100	100	100	79.8043	227.566	128.346	85.0802	143.513
	UQCRC2	100	100	100			123.84	113.57	93.7074
	MTCO1	100	100	100			91.3735	149.642	128.253

## Sheet: S3A
	Human fibroblasts pt #2 (TTC19)									Human fibroblasts pt #3 (TTC19)
	Untreat-ed	Oligo-mycin	PYO							Untreat-ed	Oligo-mycin	PYO
			0.2	0.4	0.8	1.5	3.0					0.2	0.4	0.8	1.5	3.0
	100	5.6515	92.6777	122.227	226.419	196.429	177.725			100	-2.34862	115.009	168.869	138.373	122.777	84
	100	3.40266	102.008	128.807	126.466	104.861	133.371			100	1.58942		149.691	152.08	118.462
	100	1.84057		103.213	134.377	116.148				100	1.34078	129	153.35	204.214	118.619	100.26
	100			112.668	138.975	114.212				100	0.976326	152.972	122.516	117.764	102.365	54.4064
	100	2.19067		143.053	161.166	128.661				100	1.13853		111.497	126.65	77.1902	59.4046
	100			159.756	147.45	163.017	123.429			100			160.523	133.585	86.4179
	100	0.974415	136.837	117.5	129.682	106.888	64.7937			100	2.39184		128.39	112.874	83.4969
	100	1.49178	130.803	171.182	110.342	93.0224	81.9172
	100	1.19324		133.674	146.031	91.2023	81.1609
	100			146.779	125.513	98.7663
	100	0.558169		132.517	116.914	117.639

## Sheet: S3B
		Human fibroblasts pt #2 (TTC19)													Human fibroblasts pt #3 (TTC19)
	Time (min)	Untreated					PYO							Time (min)	Untreated				PYO
	0	72.9782	121.712	83.9468	113.481		104	110.433	86.3208	100				0	120.173	78.526	115.125		133	116.856	122.822
	7	128.512	113.7	95.7191	116.879		100	107.507	101.65	117				7	102.125	130.463	120.548		122	124.644	137.834
	14	100	100	100	100		100	100	100	100				14	100	100	100		100	100	100
	21	76.7014	87.9048	96.3762	91.3195		133	73.1817	114.199	96				21	114.829	76.9991	100.248		160	137.113	171.173
	28	75.4383	113.869	99.1154	88.9824		129	128.405	120.514	93				28	88.0074	102.335	97.8056		130	175.393	164.352
	35	71.9801	77.2335	88.88	94.1721		132	96.0724	98.9858	101				35	80.8748	102.029	99.7525		112	144.796	158.034
	42	54.6721	89.7318	95.0736	84.6124		93	89.5253	115.033	94				42	89.9525	82.8931	104.992		119	134.38	156.797
	49	69.5979	65.7378	90.9247	85.301		99	74.9105	109.751	102				49	83.74	82.5721	85.4389		112	127.406	133.883
	56	66.8409	103.573	97.1552	79.4132		91	105.76	120.992	91				56	93.4156	96.5483	99.1382		121	128.039	129.484
	64	86.6371	93.676	85.9303	77.9301		115	98.993	100.059	90				64	79.9605	84.5676	95.9299		102	189.006	119.819
	71	76.7648	77.915	83.9579	77.814		75	98.9815	104.248	88				71	95.4168	110.158	83.1364		126	153.194	124.376
	78	81.2306	94.4867	80.0863	87.412		121	103.511	100.081	95				78	81.6862	71.2264	103.457		101	139.475	152.156
	85	35.9121	66.2446	49.6456	31.2215		60	51.3824	46.0344	36				85	28.1699	21.6705	54.3217		40	64.3619	71.5828
	92	49.6969	11.0899	59.6359	50.0877		49	36.2794	46.3815	66				92	23.6748	42.7733	59.6569		51	82.9174	98.1823
	99	54.3009	38.1681	51.3875	48.7312		62	50.3061	51.1525	56				99	19.4991	34.5689	63.3575		33	53.7855	87.1169
	106	78.4359	154.018	124.501	157.499		116	143.263	149.231	145				106	172.466	168.064	220.465		214	246.757	230
	113	87.1381	131.103	117.27	139.89		115	108.379	140.883	134				113	169.096	163.084	180.375		207	247.141	269.416
	120	86.8872	135.255	107.658	131.423		115	129.041	129.54	127				120	164.199	171.733	209.668		188	241.295	276.747
	128	42.4401	39.0417	54.5581	13.4171		49	31.5098	56.773	28				128	5.15732	3.5	30.536		46	26.9845	31.2375
	135	14.4185	9.82647	57.1868	33.8434		49	20.6249	45.6865	48				135	24.4771	21.8994	40.1632		23	24.8176	82.5108
	142	27.4617	26.1174	56.1369	42.2864		35	24.9599	51.3032	42				142	20.1149	4.84044	40.5817		26	10.981	96.5477

## Sheet: S3C
			Human fibroblasts pt #2 (TTC19)
		Time (min)	Untreated					PYO					FCCP
		0	100	100	102.636	100	100	100	100	100	100	100	100	100	100	100	100
		20	90.0664	101	92.7733	95.9904	97.818	107.458	105.285	104.72	107	99.366	41.6456	49.9562	30.6971	42.2764	44.0399
		40	89.8643	97	83.1491	95.1885	98.0333	112.59	110.029	107.368	108	96.7878	22.3262	30.6748	17.0241	12.2626	22.5996
		60	86.5435		76.3136	94.8677	99.8488	121.01	116.528			96.661	8.78843	19.5443	1.34048	6.97653	13.7047
			Human fibroblasts pt #3 (TTC19)
		Time (min)	Untreated						PYO							FCCP
		0	100	100	96.6567	100	100	100	100	100	100	100	94.3133	97.3072	100	100	100	100	100	100	100	100
		20	94.2099	89.48	85.005	100.535	96.1771	90.1669	95.8351	109.719	94.7124	103.87	87.5179	106.435	98.4777	52.1523	20.7368	42.2	45.45	28.5358	56.7258	42.3123
		40	89.8271	76.24	78.2853	82.9545	94.1419	80.6424	99.0004	120.806	96.61	112.52	79.8641	100.502	99.3938	32.947	0.526316			16.9236	14.0455	23.7187
		60	83.7957		71.5326	82.3529	92.5743	80.5022	105.956	126.681			86.588	100.959	95.6756	4.30464	7.05263			14.7088	8.44253	15.0179

[truncated: 16 more sheets: S3D, S3E, S4A, S4B, S4C, S4D, S4E, S5A, S5B, S5C, S5D, S5E, S5F, S5G, S5H, S6A]
